# Supplementary material for: Balaenophilus manatorum in Debilitated and Bycatch-Derived Loggerhead Sea Turtles Caretta caretta from Northwestern Adriatic Sea
Source: Vet Sci. 2023 Jul 1;10(7):427. doi: 10.3390/vetsci10070427 (PMC10383839; doi:10.3390/vetsci10070427)
Supplement: Supplementary file 1 [file vetsci-10-00427-s001.zip]

Archive with 1 entries (1 files):
- vetsci-2398736-supplementary.xlsx
