# Supplementary material for: Balaenophilus manatorum in Debilitated and Bycatch-Derived Loggerhead Sea Turtles Caretta caretta from Northwestern Adriatic Sea
Source: Vet Sci. 2023 Jul 1;10(7):427. doi: 10.3390/vetsci10070427 (PMC10383839; doi:10.3390/vetsci10070427)
Supplement: Supplementary file 1 [file vetsci-10-00427-s001.zip › vetsci-2398736-supplementary.xlsx]

## Sheet: Foglio1
	Date	CCL (cm)	weight (kg)	BCS	barnacle coverage %	HCT (%)	TP (g/dl)	WBC (n°)	%LYMPHO	Het tox
Non-DTSt
CTH57	2021-06-03	42	9.7	3	15	28	2.5	7857	20	-
cth59	2021-06-09	62.5	28.1	3	0	44	5	5208.33	15	-
CTH61	2021-06-22	65	33	3	5	40	4	7407.41	6	-
CTH 63	2021-07-08	77	63.5	4	10	46	5.2	8510.64	26	-
CTH65	2021-07-26	91	84	4	5	32	3.2	4873.29	26	-
CTH66	2021-07-29	30.5	3.6	3	0	28	2.2	2542.37	24	-
CTH80	2021-10-07	36	5.4	3	30	33	3.4	3846.15	13	-
CTH82	2021-10-12	53	18	3	20	28	3.8	20238.1	10	-
CTH83	2021-10-13	21	1.1	2	20	26	2.9	9375	30	-
CTH136	2022-09-19	64.5	33	3	5	32	4.5	11111.1	30	-
CTH137	2022-09-29	61	30	3	5	nd	nd	8160	11	-
CTH 150	2022-11-09	48	13.35	3	5	50	5.2	7746.48	19	-
CTH 138	2022-10-04	40	8.95	3	10	36	4.6	16949.2	17	-
CTH 41	2022-11-26	61.5	28.8	3	5	26		5737.7	21	-
mean		53,79±18,22	25,75±22,71			34,53±8,06	3,87±1,04	8540.2	19,14±7,54
DTS-t
CTH64	2021-07-23	17	0.55	2	70	12	2.2	6868.13	1	-
CTH67	2021-07-29	17.3	0.49	2	90	10	0.8	19767.4	21	-
CTH69	2021-07-31	16	0.46	2	50	8	0.9	7584.27	4	-
CTH72	2021-08-30	18.5	0.71	2	80	14	2	13690.5	9	3+
CTH73	2021-08-30	14.5	0.36	2	80	8	1.6	9523.81	10	2+
CTH74	2021-08-31	21	1.09	2	80	16	2.2	12643.7	5	1+
CTH75	2021-09-05	19	0.98	2	85	11	2.6	nd	15	-
CTH78	2021-09-13	19	0.79	2	80	12	2	nd	nd	nd
CTH79	2021-09-26	22.5	1.4	2	70	9	1.2	7792.21	22	-
CTH81	2021-10-10	21	1.1	2	70	12	1.8	9931.51	17	-
mean		18,58±2,34	0,79±0,32			11,2±2,57	1,73±0,59	10975.2	11,55±7,58
*intensity of infection
CCL: curved carapace length
BCS: body condition score
HCT: hematocrit
TP: total protein
WBC: total white blood cells
% LYMPHO: relative % of lymphocyte in the white blood cell count
Het tox: Toxic heterophils
